# Supplementary material for: Gender Diversity, Gender Dysphoria/Incongruence, and the Intersection with Autism Spectrum Disorders: An Updated Scoping Review
Source: J Autism Dev Disord. 2024 Dec 4;56(4):1606–57. doi: 10.1007/s10803-024-06650-6 (PMC12987912; doi:10.1007/s10803-024-06650-6)
Supplement: Supplementary file 1 — (XLSX 137 KB) [file 10803_2024_6650_MOESM1_ESM.xlsx]

## Sheet: Sheet1
AUTHORS	SEARCH	YEAR	TITLE	JOURNAL	DOI	METHOD AND STUDY DESIGN	MAIN FOCUS	TOTAL PARTICIPANTS	BIOLOGICAL SEX BREAKDOWN	GENDER IDENTITY BREAKDOWN	AGE GROUP IN FOCUS	EXCLUSION CRITERIA	N PHYSICAL TRANSITION (HORMONES/SURGERY)	MAIN FIELD/PERSPECTIVE	PARTICIPANT COUNTRY	STUDY COUNTRY OF ORIGIN	QUANTITATIVE/QUALITATIVE	Autism measure	GD Measure
Aldridge et al.	Medline	2020	Long-term effect of gender-affirming hormone treatment on depression and anxiety symptoms in transgender people: A prospective cohort study	Andrology	https://doi.org/10.1111/andr.12884	Longitudinal	Investigate the impact of gender-affirming hormone therapy on depression and anxiety among transgender individuals and to examine the impact of demographic and psychological factors (e.g., autism) on changes in anxiety and depression	Total N = 178 (ASD = NR; GD = 178)	Total Male = 95 (ASD = NR; GD = 95), Total Female = 83 (ASD = NR; GD = 83)	NR	17 to 79 years	Received hormone therapy prior to assessment, did not consent or receive care at clinic	178 (autistic + gender diverse = NR)	Psychological	UK	UK	Quantitative	AQ-Short	File review (open-ended)
Allen-Biddell & Bond	Medline	2022	What Are the Experiences and Practices of Educational Psychologists When Working with and Supporting Autistic, Gender-Diverse Children and Young People?	Educational and Child Psychology	NR	Qualitative interview	Describe educational psychologists' experiences and practices with youth who are autistic and gender diverse	Total N = 5 (ASD = NR; GD = NR)	NR	NR	NR	Not trained/qualified educational psychologists, did not work with autistic, gender diverse youth	NR	Educational Psychological	UK	UK	Qualitative	NR	NR
Arnold et al.,	Medline	2023	Barriers to Healthcare for Australian Autistic Adults	Autism	https://doi.org/10.1177/13623613231168444	Case-control study	Identify barriers to healthcare and correlates of those barriers for autistic and non-autistic adults in Australia.	Total N = 333 (ASD = 263; GD = 70)	NR	Total Male = 107 (ASD = 91; GD = NR), Total Female = 206 (ASD = 151; GD = NR), Total Gender-diverse (non-binary, transgender, intersex) = 21 (ASD = 21; GD = 21)	25 years and older	Missing data on all variables, <65 on the AQ-Short	NR	Psychological	Australia	Australia	Quantitative	Self-Report, AQ-Short	Self-report
Barnett et al.	Medline	2020	The Association Between Autistic Traits and Disordered Eating is Moderated by Sex/Gender and Independent of Anxiety and Depression	Journal of Autism and Developmental Disorders	https://doi.org/10.1007/s10803-020-04669-z	Survey	Analyze the association among autism traits and disordered eating controlling for anxiety and depression and moderated by sex/gender	Total N = 686 (ASD = 40; GD = NR)	Total Male = 267 (ASD = NR; GD = NR), Total Female = 419 (ASD = NR; GD = NR)	Total Male = 267 (ASD = NR; GD = NR), Total Female = 419 (ASD = NR; GD = NR)	18 to 70 years	Reported gender as transexual or did not report sex, older than 18 years	NR	Psychological	International ( UK and NR (online survey))	UK	Quantitative	Self-report of diagnosis; AQ	Self-report (female, male, intersex, transsexual, prefer not to say, other)
Brandsma et al.	Medline	2022	A Pilot Study on the Effect of Peer Support on Quality of Life of Adolescents with Autism Spectrum Disorder and Gender Dysphoria	Journal of Autism and Developmental Disorders	https://doi-org.offcampus.lib.washington.edu/10.1007/s10803-022-05832-4	Pre-post intervention study	Look at psychological well-being and complaints, self-esteem, social responsiveness, and gender diversity feelings before and after a group intervention for autistic, gender diverse individuals	Total N = 41 (ASD = 41; GD = 41)	Total Male = 23 (ASD = 23; GD = 23), Total Female = 18 (ASD = 18; GD = 18)	NR	12 to 23 years at T1	Not seen at the SARR Center of Expertise for Autism in the Netherlands, no diagnosis of autism and GD, IQ <80, outside of age range 12 to 23 years at baseline, not able to be physically present at the intervention, met criteria for schizophrenia spectrum or psychotic disorder, experiencing untreated severe depression and/or anxiety	NR	Psychological	Netherlands	Netherlands	Quantitative	DSM-5 checklist, clinical judgement, SRS	DSM-5 checklist, clinical judgement, Utrecht Gender Dysphoria Scale
Bretherton et al.	Medline	2021	The Health and Well-Being of Transgender Australians: A National Community Survey	LGBT Health	https://doi.org/10.1089/lgbt.2020.0178	Survey	To identify the mental/physical health conditions, barriers/access to health care, and community views on funding among transgender Australians	Total N = 928 (ASD = 137; GD = 928)	Total Male = 403 (ASD = NR; GD = 403), Total Female = 520 (ASD = NR; GD = 520), Total intersex = 5 (ASD = NR; GD = 5)	Total Male = 91 (ASD = NR; GD = 91), Total Female = 15 (ASD = NR; GD = 15), Total transmale = 239 (ASD = NR; GD = 239), Total transfemale = 202 (ASD = NR; GD = 202), Total nonbinary = 133 (ASD = NR; GD = 133), Total gender queer = 41 (ASD = NR; GD = 41), Total gender neutral = 11 (ASD = NR; GD = 11), Total gender fluid = 19 (ASD = NR; GD = 19), Total intersex = 2 (ASD = NR; GD = 2), Total agender…	18 years and older	Residency outside of Australia, identification as not transgender currently or by history, under age 18	hormones = 993, surgical = 302, autistic + gender diverse = NR	Public Health	Australia	Australia	Quantitative	Self-report	Self-report (identification as currently or previous trans, open-ended)
Brilhante	Medline	2021	"I am not a blue angel": Sexuality from the perspective of autistic adolescentes	Ciência & Saúde Coletiva	https://dx.doi.org/10.1590/1413-81232021262.40792020	Qualitative interview	Document the sexuality-related needs of autistic individuals	Total N = 14 (ASD = 14; GD = NR)	NR	Total Male = 8 (ASD = 8; GD = NR), Total Female = 5 (ASD = 5; GD = NR), total Nonbinary = 1 (ASD = 1; GD = 1)	15 to 17 years	Did not have the ability to answer questions orally or using an alternative communication technique	NR	Public Health	Brazil	Brazil	Qualitative	Self-report of diagnosis	Self-report (open-ended)
Brunissen et al.	Medline	2021	Sex Differences in Gender-Diverse Expressions and Identities among Youth with Autism Spectrum Disorder	Autism Research	https://dx.doi.org/10.1002/aur.2441	Case-control study	Examine sex differences in gender expression and identity among autistic youth	Total N = 163 (ASD = 163; GD = 32)	Total Male = 119 (ASD = 119: GD = 17), Total Female = 44 (ASD = 44; GD = 15)	Total Male = 114 (ASD = 114; GD = 5), Total Female = 54 (ASD = 54; GD = 10); Total Genderqueer or Gender non-conforming = 17 (ASD = 17; GD = 17)	6 to 21 years	No ASD diagnosis, ID/GDD/DD diagnosis, speech includes <3-4 word sentences	hormones = 5 (autistic + gender diverse = 5), surgery = 1 (autistic + gender diverse = 1)	Psychological	USA	USA	Quantitative	Self-report of diagnosis	Gender Identity Questionnaire, 2 questions on gender conformity/non-conformity, parent report of child's experience of biological sex, gender identity, and puberty
Bush	Psychinfo	2019	Dimensions of Sexuality Among Young Women, With and Without Autism, With Predominantly Sexual Minority Identities	Sexuality and Disability	https://doi.org/10.1007/s11195-018-9532-1	Case-control study	Compare sexual desire, behaviors, awareness, and satisfaction among autistic and non-autistic females, and to examine correlations among these measures of sexuality	Total N = 427 (ASD = 248; GD = 130)	Total Female = 427 (ASD = 248; GD = 163)	Total Female = 286 (ASD = 142; GD = 0), Total Agender = 53 (ASD = 42; GD = 53), Total Genderqueer or Non-binary = 50 (ASD = 37; GD = 50), Total Not Entirely Feminine = 23 (ASD = 17; GD = 23), Total Genderfluid = 15 (ASD = 10; GD = 15)	18 to 30 years	Do not identify as woman or with fluid gender identity, outside of age range, not fluent in English, no access to a computer. ASD group: =>7 on AQ-10 and self-identify	NR	Psychological	International (online survey)	USA	Quantitative	Self-report of ASD, AQ-10	Self-report (open-ended)
Bush et al.	Embase	2021	Brief Report: Asexuality and Young Women on the Autism Spectrum	Journal of Autism and Developmental Disorders	https://doi.org/10.1007/s10803-020-04565-6	Case-control study	Compare sexual desire, behaviors, and anxiety between autistic women with asexual identities and other sexual orientations	Total N = 247 (ASD = 247; GD = 121)	Total Female = 247 (ASD = 247; GD = 121)	Total Female=126 (ASD = 125; GD = 0), Total Agender=42 (ASD = 42; GD = 42), Total Genderqueer or non-binary = 37 (ASD = 37; GD = 37), Total demigirl = 17 (ASD = 17; GD = 17), Total Genderfluid = 10 (ASD = 10; GD = 10)	18 to 30 years	Do not identify as woman or with fluid gender identity, outside of age range, not fluent in English, no access to a computer, not autistic	NR	Psychological	International (online survey)	USA	Quantitative	Self-report of ASD, AQ-10	Self-report (open-ended)
Butler et al.	Psychinfo	2019	Self-harm prevalence and ideation in a community sample of cis, trans and other youth	International Journal of Transgenderism	https://doi.org/10.1080/15532739.2019.1614130	Case-control study	Analyze rates of self-harm ideation by self and peer report, bullying, depression, and support in school-aged youth who identify as trans, other gender identity, or cisgender	Total N = 8440 (ASD = NR; GD = 282)	NR	Total Male = 3625 (ASD = NR; GD = 0), Total Female = 4361 (ASD = NR; GD = 0), Total Trans = 55 (ASD = NR; GD = 55), Total Other=227 (ASD = NR; GD = 227)	13 to 17 years	NR	NR	Psychological	UK	UK	Quantitative	N/A	Self-report (open-ended)
Cain & Velasco	Psychinfo	2021	Stranded at the intersection of gender, sexuality, and autism: gray's story	Disability & Society	https://doi.org/10.1080/09687599.2020.1755233	Case study	Present a case study of an autistic individual who transitioned from female to male and then identified as non-binary	Total N = 1 (ASD = 1; GD = 1)	Total Female = 1 (ASD = NR; GD = 1)	Total non-binary = 1 (ASD = 1; GD = 1)	NR	N/A	hormones = 1 (autistic + gender diverse = 1)	Psychological	International (USA and NR)	USA	Qualitative	Self-report	Self-report (open-ended)
Camilleri et al.	Medline	2024	Effective Digital Support for Autism: Digital Social Stories	Frontiers in Psychiatry	https://doi.org/10.3389/fpsyt.2023.12721557	Survey	Investigate predictors and correlates of audiences enjoying, comprehending, and succeeding with social stories in the Stories Online for Autism (SOFA) digital application	Aim 1: Total N = 568 (ASD = 461; GD = NR); Aim 2: Total N = 127 (ASD = 102; GD = NR); Aim 3: Total N = 161 (ASD = 127, GD = NR)	NR	Aim 1: Total Male = 401 (ASD = NR; GD = NR), Total Female = 135 (ASD = NR; GD = NR), Total Other = 32 (ASD = NR; GD = 32); Aim 2: Total Male = 92 (ASD = NR; GD = NR), Total Female = 24 (ASD = NR; GD = NR), Total Other = 11 (ASD = NR; GD = 11); Aim 3: Total Male = 11 (ASD = NR; GD = NR); Total Female =33 (ASD = NR; GD = NR), Total Other = 17 (ASD = NR; GD = 17)	0 to 15 years	Did not use SOFA app	NR	Psychological	International (online survey)	UK	Quantitative	Caregiver report	Caregiver report
Carlile	Psychinfo	2019	The experiences of transgender and non-binary children and young people and their parents in healthcare settings in England, UK: Interviews with members of a family support group	International Journal of Transgender Health	https://doi.org/10.1080/15532739.2019.1693472	Qualitative interview	Describe the experiences of transgender youth and their families in interactions with healthcare providers	Total N = 65 (ASD = children across 27 families; GD = children across 27 families)	NR	NR (all children were transgender or nonbinary)	12 years and older	NR	NR	Illuminate participant-researcher model	UK	UK	Qualitative	Self-report	Self-report (open-ended)
Chang et al.	Bouzy Review	2022	Mental health correlates and potential childhood predictors for the wish to be of the opposite sex in young autistic adults	Autism	https://doi.org/10.1177/13623613211024098	Case-control study	Investigate childhood/adolescence predictors for the endorsement of a "wish to be of the opposite sex" in adulthood.	Total N = 130 (ASD = 88, GD = 28)	Total Male = 114 (ASD = 79; GD = 22), Total Female = 16 (ASD = 9; GD = 6)	Total Male = 98 (ASD = 65; GD = 6), Total Female = 32 (ASD = 23; GD = 22)	6.5 to 19.3 years	For the TD Group: Any lifetime or current psychiatric disorder in the Diagnostic and Statistical Manual of Mental Disorders, Fourth Edition, Text Revision. For the autistic group: co-occurring major psychiatric disorder (e.g., schizophrenia, mood disorder, anxiety disorder, substance use disorder). For both groups: full-scale IQ < 70 at baseline.	NR	Psychological	Taiwan	International (Taiwan, Canada, UK)	Quantitative	ADI-R, SRS Self-Report	Adult Self-Report Inventory-4 (ASRI-4)
Chao et al.	Medline	2023	Prevalence and Comorbidity of Gender Dysphoria in Taiwan, 2010–2019	Archives of Sexual Behavior	https://doi.org/10.1007/s10508-022-02500-7	Clinical chart review	Establish the prevalence of GD diagnoses and co-occurring conditions in Taiwan between the years 2010 to 2019.	Total N = 23,500,000 (ASD = 30; GD = 4,940)	Total Male = NR (ASD = 26; GD = 3,680), Total Female = NR (ASD = 3; GD = 1,260)	NR	0 to ≥ 18 years	No diagnosis of transsexualism or GID (depending on if ICD-9 or ICD-10) in Health and Welfare Data Science Center Database, presence of a sexual development disorder	surgery = 536 (autistic + gender diverse = NR)	Psychological	Taiwan	Taiwan	Quantitative	File review	File review
Cheung et al.	Embase	2018	Sociodemographic and clinical characteristics of Transgender Adults in Australia	Transgender Health	https://doi.org/10.1089/trgh.2018.0019	Cohort and clinical chart review	Determine the prevalence of autism and ADHD in referrals to a transgender clinic, and describe the sociodemographic characteristics of the sample	Total N = 540 (ASD = 26; GD = 540)	NR	Total Male = 238 (ASD = NR; GD = 238), Total Female = 196 (ASD = NR; GD = 196), Total Nonbinary = 99 (ASD = NR; GD = 99), Total Unassigned = 7 (ASD = NR; GD = 7)	16 to 72 years	NR	hormones = 446, surgery = 168 (although it is unclear the numbers reported are overlapping or separate cases), autistic + gender diverse = NR	Psychological	Australia	Australia	Quantitative	File review	File review (open-ended)
Clyde et al.	Medline	2022	Autism spectrum disorder and anxiety among transgender youth: Use of the Social Communication Questionnaire (SCQ)	Journal of Autism and Developmental Disorders	https://doi.org/10.1007/s10803-022-05814-6	Survey	Identify the SCQ cut-off score for transgender autistic youth, identify the correspondence between ASD diagnoses and positive SCQ screens, determine the relation between parent- and youth-reported anxiety symptoms and ASD traits	Youth = 325 (ASD = 17, Possible ASD = 5; GD = 325); Parents = 553 (ASD = NR; GD = NR)	Total Male = 115 (ASD = NR; GD = 115), Total Female = 210 (ASD = NR; GD = 210)	Total Male = 182 (ASD = NR; GD = 182), Total Masculine Spectrum = 25 (ASD = NR; GD = 25), Total Female = 100 (ASD = NR; GD = 100), Total Feminine Spectrum = 7 (ASD = NR; GD = 7), Non-binary/agender = 6 (ASD = NR; GD = 6), Unsure = 2 (ASD = NR; GD = 6)	7.4 to 18.2 years	Not at gender-affirming program in Dallas, Texas	NR	Psychological	USA	USA	Quantitative	SCQ, file review	File review (open-ended)
Coburn & Williams	Medline	2023	Quantitative Analysis of Narrative Discourse by Autistic Adults of Underrepresented Genders	Autism in Adulthood	https://doi.org/10.1089/aut.2021.0080	Case-control study	Explore communication trait differences between cisgender and gender diverse autistic adults.	Total N = 20 (ASD = 15, GD = 15)	Total Male = 6 (ASD = 5; GD = 1), Total Female = 14 (ASD = 10; GD = 14)	Total Male = 8 (ASD = 6, GD = 3), Total Female = 7 (ASD = 4, GD = 7), Total Nonbinary = 5 (ASD = 5, GD = 5)	20 to 57 years	Younger than 18 years, did not speak American English, hearing loss	NR	Speech and Language Pathology	NR (online)	USA	Quantitative	Ritvo Autism and Asperger Diagnostic Scale-14, Self-report	Self-report
Coleman-Smith et al.	Medline	2020	‘Conflict versus Congruence’: A Qualitative Study Exploring the Experience of Gender Dysphoria for Adults with Autism Spectrum Disorder	Journal of Autism and Developmental Disorders	http://dx.doi.org/10.1007/s10803-019-04296-3	Case Study, Grounded Theory	Understand the experience of gender diversity for autistic people	Total N = 10 (ASD = 10; GD = 10)	NR	Total Male = 4 (ASD = 4; GD = 4) , Total Female = 3 (ASD = 3; GD = 3), Total Non-binary/gender queer = 3 (ASD = 3; GD = 3)	18 to 65 years	"High risk" (suicidal ideation/intent), non-fluent English, no diagnoses of GD and ASD per DSM-5/ICD-10	9 (autistic + gender diverse = 9)	Psychological	UK	UK	Qualitative	DSM-5/ICD-10	File Review
Cooper et al.	Medline	2022	Phenomenology of gender dysphoria in autism: A multiperspective qualitative analysis	The Journal of Child Psychology and Psychiatry	https://doi.org/10.1111/jcpp.13691	Qualitative interview	Generate an understanding of the phenomonology of gender diversity in autistic individuals	Adults = 21 (ASD = 21; GD = 21), Youth = 15 (ASD = 15; GD = 15), Parents = 16 (ASD = NR; GD = NR), Clinicians = 16 (ASD = NR; GD = NR)	Adult Male = 9 (ASD = 9; GD =9 ), Adult Female = 12 (ASD = 12; GD = 12); Youth Male = 3 (ASD = 3; GD = 3), Youth Female = 12 (ASD = 12; GD = 12); Parent Sex = NR; Clinician Sex = NR	Adult Male = 7 (ASD = 7; GD = 7), Adult Female = 8 (ASD = 8; GD = 8), Adult Non-binary/Genderqueer = 6 (ASD = 6; GD = 6); Youth Male = 9 (ASD = 9; GD = 9), Youth Female = 3 (ASD = 3; GD = 3), Youth Non-binary/Genderqueer = 3 (ASD = 3; GD = 3); Parent Male = 2 (ASD = NR; GD = NR), Parent Female = 14 (ASD = NR; GD = NR); Clinician Male = 3 (ASD = NR; GD = NR), Clinician Female = 13 (ASD = NR; GD = …	Youth: 13 to 17 years; Adults: 18 years and older	For autistic participants: diagnosis of ASD from a healthcare professional, sought professional support for gender dysphoria, verbal and literacy ability to read and understand information sheet and questionnaires, appeared to have IQ within normal range; For clinicians: experience working with autistic individuals with gender diverse identities in professional settings	On waitlist = 10 (autistic + gender diverse = 10), assessment at gender service = 3 (autistic + gender diverse = 3), hormones = 10 (autistic + gender diverse = 10), surgery = 6 (autistic + gender diverse = 6), transition complete = 2 (autistic + gender diverse = 2)	Psychological	UK	UK	Qualitative	File review	Gender Identity/Gender Dysphoria Questionnaire for Adolescents and Adults
Cooper et al.	Embase	2022	The lived experience of gender dysphoria in autistic adults: An interpretative phenomological analysis	Autism	https://doi.org/10.1177/13623613211039113	Qualitative interview	Present the experience of transgender autistic people in their gender identity exploration	Total N = 21 (ASD = 21; GD = 21)	Total Male = 9 (ASD = 9; GD = 9), Total Female = 12 (ASD = 12; GD = 12)	Total Male = 7 (ASD = 7; GD = 7), Total Female = 8 (ASD = 8; GD = 8), Total Nonbinary/genderqueer = 6 (ASD = 6; GD = 6)	18 to 51 years	Have a diagnosis of ASD, discussed incongruence between gender identity and sex assigned at birth with a health professional	hormones = 4 (autistic + gender diverse = 4), surgery = 6 (autistic + gender diverse = 6), physical transition completed = 2 (autistic + gender diverse = 2)	Psychological	UK	UK	Qualitative	File review	File review (open-ended)
Cooper et al.	Medline	2022	Healthcare clinician perspectives on the intersection of autism and gender dysphoria	Autism	https://doi.org/10.1177/13623613221080315	Qualitative interview	Illuminate the perspectives of clinicians working with autistic patients with gender diverse identities	Total N = 16 (ASD = NR; GD = NR)	NR	Total Male = 3 (ASD = NR; GD = NR), Total Female = 13 (ASD = NR; GD = NR)	NR	Do not work with autistic individuals with gender diverse identities in healthcare	NR	Psychological and Medical	International (online survey)	UK	Qualitative	NR	NR
Corbett et al.	Medline	2022	Greater gender diversity among autistic children by self-report and parent-report	Autism	https://doi.org/10.1177/13623613221085337	Case-control study	Investigate self-reported binary and non-binary gender experiences in autistic youth, examine consistency between parent-report and youth self-report of gender diversity experiences, and consider the relations among parent- and youth-reported gender diversity with internalizing symptoms	Youth = 244 (ASD = 140; GD = 5)	Youth Male = 162 (ASD = 104; GD = NR), Youth Female = 82 (ASD = 36; GD = NR)	NR	10.5 to 12.92 years	Outside central southern part of the US, IQ <70	NR	Psychological	USA	USA	Quantitative	DSM-5 checklist, file review, current clinical judgement, ADOS-2, SCQ	Gender Diversity Screening Questionnaire (self- and parent-report), CBCL Item 110
David et al.	Medline	2023	Autistic Characteristics in a Nationally Representative Clinical Sample of Adolescents Seeking Medical Gender-Affirming Treatment in Norway	Journal of Autism and Developmental Disorders	https://doi.org/10.1007/s10803-023-06181-6	Clinical chart review and case-control study	Present the prevalence of autism diagnoses in Norwegian adolescents referred for gender-affirming care, represent autism traits in that population, and investigate autism trait differences based on sex assigned at birth or the presence/absence of a gender diverse identity	Total N = 83 (ASD = 8; GD = 83); SRS normative sample	Total Male = 21 (ASD = 0; GD = 21), Total Female = 62 (ASD = 8; GD = 62)	NR	13 to 18 years	Not seen in the child and adolescent psychiatric outpatient clinic in Oslo between January and December 2020, outside of 13 to 18 year age range, IQ < 70, psychotic illness with active symptoms, minority language/limited Norwegian language skills, received medical treatment for gender diverse identity	Medical treatment = 0 (autistic + gender diverse = NR)	Psychological	Netherlands	International (Netherlands and USA)	Quantitative	File review and SRS	File review
Folta et al.	Medline	2022	Exploring leisure time use and impact on well-being among transition-age autistic youth	Research in Autism Spectrum Disorders	https://doi.org/10.1016/j.rasd.2022.101996	Qualitative interview	Present leisure-time activities for autistic youth as they transition to adulthood	Total N = 18 (ASD = 18; GD = 4)	NR	Total Male = 9 (ASD = 9; GD = 0), Total Female = 5 (ASD = 5; GD = 0), Total Agender/Non-binary = 3 (ASD = 3; GD = 3), Total Transgender = 1 (ASD = 1; GD = 1)	18 to 23 years	Outside of age range 18-23 years, no diagnosis of ASD by qualified professional, unable to take pictures independently, unable to communicate verbally, have a legal guardian/can't provide informed consent, unable to read, write, or speak in English, unable to conduct interview via Zoom in a private location, presence of a major health condition that negatively impacts ability to engage in preferr…	NR	Psychological	USA	USA	Qualitative	File review	Self-report (open-ended)
Genovese et al.	Medline	2022	Gender diverse autistic young adults: A mental health perspective	Archives of Sexual Behavior	https://doi.org/10.1007/s10508-022-02443-z	Case series	Highlight mental health concerns in gender diverse autistic individuals	Total N = 4 (ASD = 4; GD = 4)	Total Male = 1 (ASD = 1; GD = 1), Total Female = 3 (ASD = 3; GD = 3)	Total Male = 2 (ASD = 2; GD = 2), Total Female = 1 (ASD = 1; GD = 1), Total Nonbinary = 1 (ASD = 1; GD = 1)	19 to 36 years	NR	hormones = 3 (autistic + gender diverse = 3), surgery = 1 (autistic + gender diverse = 1)	Psychological	USA	USA	Qualitative	ADOS-2	Self-report (open-ended)
Ghassabian et al.	Medline	2022	Adolesent gender diversity: Sociodemographic correlates and mental health outcomes in the general population	Journal of Child Psychology and Psychiatry	https://doi.org/10.1111/jcpp.13588	Case-control, cohort, and longitudinal study	Present the prevalence and stability of gender diversity in a population-based cohort of youth and adolescents and examine mental health correlates	Total N = 5727 (ASD = NR; GD = 210)	T1: Total Male = 2450 (ASD = NR; GD = 20); Total Female = 2466 (ASD = NR; GD = 11) T2: Total Male = 2316 (ASD = NR; GD = 7); Total Female = 2346 (ASD = NR; GD = 13)	NR	9 to 11 years and 13 to 15 years	Not in Generation R study, no responses at ages 9 to 11 and/or 13 to 15, twins	NR	Psychological	Netherlands	International (USA and Netherlands)	Quantitative	SRS-2	CBCL (item 110) parent and self-report, 1 item on Gender Identity/Gender Dysphoria Questionnaire for Adolescents and Adults
Glackin et al.	Medline	2023	"You Are the Expert of Your Own Experience": A Thematic Analysis of Experiences of Autism and Gender Diversity in Adulthood	Autism in Adulthood	https://doi.org/10.1089/aut.2022.0111	Qualitative interview	Describe the gender journeys and experiences of autistic adults, as well as autistic adults' preferences for health care professional treatment	Total N = 12 (ASD = 12, GD = 12)	NR	Total Transmasculine = 3 (ASD = 1, GD = 3), Total Genderqueer Female = 1 (ASD = 1, GD = 1), Total Non-binary Female = 1 (ASD = 1, GD = 1), Total Non-binary Agender = 1 (ASD = 1, GD = 1), Total Genderqueer = 1 (ASD = 1, GD = 1), Total Non-binary = 5 (ASD = 2, GD = 5)	18 years and older	Older than 18 years, no self- or clinical-diagnosis of autism, no identification as transgender/gender expansive, could no provide response in interview or survey, depending on participant preference	NR	Psychological	International (online survey)	UK	Qualitative	Self-report	Self-report
Greenspan et al.	Medline	2022	Identified protective factors to support psychological well-being among gender diverse autistic youth	Journal of LGBT Youth	https://doi.org/10.1080/19361653.2022.2119188	Survey	Identify school and community protective factors for gender diverse, autistic youth	Total N = 31 (ASD = 20; GD = 24)	NR	Total Cisgender = 7 (ASD = NR; GD = 0), Total Transgender = 7 (ASD = NR; GD = 7), Total Non-binary = 13 (ASD = NR; GD = 13), Total Agender = 2 (ASD = NR; GD = 2), Total Questioning = 2 (ASD = NR; GD = 2)	13 to 17 years	NR	NR	Psychological	International (online survey)	USA	Quantitative	Self-report	Self-report (open-ended)
Grove et al.	Medline	2023	‘Living in a world that’s not about us’: The impact of everyday life on the health and wellbeing of autistic women and gender diverse people	Women's Health	https://doi.org/10.1177/17455057231189542	Qualitative interview	Understand the everyday experience of autistic women and gender diverse individuals	Total N = 31 (ASD = 26, GD = 5)	NR	Total Female = 26 (ASD = NR, GD = NR), Total Transgender = 1 (ASD = NR, GD =1), Total Non-binary = 2 (ASD = NR, GD =2), Total Autistic gender = 1 (ASD = 1, GD = 1), Total Gender Fluid = 1 (ASD = 1, GD = 1)	21 to 63 years	Older than 18 years, lived in Australia at the time of the research	NR	Psychological, sociological, and public health	Australia	Australia	Qualitative	Self-report	Self-report
Guastello et al.	Medline	2023	Case report: Co-occurring autism spectrum disorder (Level One) and obsessive-compulsive disorder in a gender-diverse adolescent	Frontiers in Psychiatry	https://doi.org/10.3389/fpsyt.2023.1072645	Case study	Present a fictionalized case study that is an amalgramation of several patients with OCD, autism, and a gender diverse identity	Total N = 1 (ASD = 1; GD = 1)	Total Male = 0 (ASD = 0; GD = 0), Total Female = 1 (ASD = 1; GD = 1)	Totale Gender-neutral = 1 (ASD = 1, GD = 1)	17 years	Not referred to OCD specialty clinic	hormones = 1 (autistic + gender diverse = 1)	Psychological	USA	USA	Qualitative	ADOS-2, ADI-R, SCQ, SRS	Self-report
Hall et al.	Medline	2020	Health Disparities Among Sexual and Gender Minorities with Autism Spectrum Disorder	Journal of Autism and Developmental Disorders	https://doi.org/10.1007/s10803-020-04399-2	Survey and qualitative interviews	Investigate health and healthcare of autistic individuals who identify as LGBTQ+	Total N = 54 (ASD = 54; GD = NR)	NR	Total Male = 26 (ASD = 26; GD = NR), Total Female = 21 (ASD = 21; GD = NR), Other = 7 (ASD = 7; GD = NR)	18 to 58 years	Said "no" to the following questions: "Do you have a physical condition, mental illness, impairment, disability, or chronic health condition that can affect your daily activities or that requires you to use special equipment or devices, such as a wheelchair, walker, TDD, or communication device?" "between ages 18-62", "residing in the US"	NR	Psychological	USA	USA	Quantitative and Qualitative	Self-report of diagnosis	Self report/Interview (open-ended)
Hendriks et al.	Medline	2022	Autistic traits, empathizing-systemizing, and gender diversity	Archives of Sexual Behavior	https://doi.org/10.1007/s10508-021-02251-x	Case-control study	Examine the association of autism traits with gender diversity from the perspective of the extreme male brain theory	Total N = 89 (ASD = 6; GD = 50)	Total Male = 36 (ASD = 7; GD = 18), Total Female = 53 (ASD = 30; GD = 32)	Total Male = 46 (ASD = 22; GD = 32), Total Female = 39 (ASD = 15; GD = 18)	18 years and older	Younger than 18 years	NR	Psychological	UK	UK	Quantitative	AQ-50, Empathy Quotient-Short, Systemizing Quotient-Short	Self-report (male, female, other please specify)
Hermann et al.	Psychinfo	2021	Autismus-Spektrum-Störungen in einer Spezialsprechstunde für Geschlechtsdysphorie: Wie häufig kommt eine Doppeldiagnose vor und was bedeutet die gemeinsame Prävalenz für eine Behandlung? (Autism spectrum disorders in a special consultation for gender dysphoria: How common is a double diagnosis and what does the common prevalence mean for treatment?)	Journal of Child and Adolescent Psychiatry and Psychotherapy	https://doi.org/10.1024/1422-4917/a000805	Clinical chart review	Analyze rates of ASD in a German Gender Diversity Clinic, and present other characteristics of individuals with dual diagnoses	Total N = 579 (ASD = 18; GD = 58)	Total Male = 136 (ASD = 7; GD = 136), Total Female = 443 (ASD = 11; GD = 443)	NR	10 years and older	Seen outside September 2013 and December 2018 and did not receive a diagnosis of GD	Within a subsample of 58 children: GnRHa = 51 (autistic + gender diverse = 3), sex reassignment hormones = 49 (autistic + gender diverse = 6), gender reassignment surgeries = 39 (autistic + gender diverse = 5), body medicine treatment = 48 (autistic + gender diverse = 15)	Psychological	Germany	Germany	Quantitative	File review	File review (open-ended)
Hill et al.	Wattell Review	2020	Characteristics of Patients with Gender Dysphoria Admitted to a Secure Forensic Adolescent Hospital	The Journal of Forensic Psychiatry & Psychology	https://doi.org/10.1080/14789949.2020.1807583	Case-control study and clinical chart review	Present the clinical characteristics of patients with gender diverse identities admitted to a mixed gender secure psychiatric hospital for adolescents	Total N = 41 (ASD = NR, GD = 13)	Total Male = 0, Total Female = 41 (ASD = NR, GD = 13)	Total Male = 6 (ASD = NR, GD = 6), Total Female = 28 (ASD = NR, GD = 0), Total Other = 7 (ASD = NR, GD = 7),	13.8 to 17.8 years	Not admitted to Bluebird House between February 2008 and April 2019, no diagnosis of gender dysphoria	NR	Psychological	UK	UK	Quantitative	File review	File review
Hillier et al.	Psychinfo	2020	LGBTQ+ and autism spectrum disorder: Experiences and challenges	International Journal of Transgender Health	https://doi.org/10.1080/15532739.2019.1594484	Qualitative interview	Understand the first-hand experiences of autistic individuals who identify as LGBTQ+	Total N = 4 (ASD = 4; GD = 4)	NR	Total Male = 1 (ASD = 1; GD = 1), Total Nonbinary/Agender = 1 (ASD = 1; GD = 1), Total Nonbinary = 1 (ASD = 1; GD = 1), Total Queer = 1 (ASD = 1; GD = 1)	20 to 38 years	ASD diagnosis	NR	Psychological	USA	USA	Qualitative	Self-report and file review	Self-report (open-ended)
Hilton et al.	Medline	2022	The co-occurrence of neurodevelopmental disorders in gender dysphoria: Characteristics within a paediatric treatment-seeking cohort and factors that predict distress pertaining to gender	Journal of Psychiatric Research	https://doi.org/10.1016/j.jpsychires.2022.02.018	Survey	Examine the frequency of ASD traits in youth presenting to a hospital-based gender clinic, and the impact of ASD traits on distress related to gender	Total N = 219 (ASD = 4; GD = 64)	Total Male = 75 (ASD = NR; GD = 24), Total Female = 144 (ASD = NR; GD = 40)	Total Male = 91 (ASD = NR; GD = 40), Total Female = 128 (ASD = NR; GD = 24)	8 to 16 years	Clinical group: Older than 16 years, not seen at The Gender Service within the Children's Hospital at Westmead, no diagnosis of Gender Dysphoria, seen outside of dates October 2014 and Februrary 2019	NR	Psychological	Australia	Australia	Quantitative	File review, AQ	Assessment by a gender specialist, Utrecht Gender Dysphoria Scale
Hisle-Gorman et al.	Medline	2019	Gender Dysphoria in Children with Autism Spectrum Disorder	LGBT Health	https://doi.org/10.1089/lgbt.2018.0252	Case control, cohort, and clinical chart review study	Investigate the overrepresentation of a gender dysphoria diagnosis in autistic children	Total N = 292,572 (ASD = 48,762; GD = 66)	Total Male = 234,058 (ASD = 39,010; GD = 52), Total Female = 58,514 (ASD = 9,752; GD = 14)	NR	2 to 18 years	Diagnosis of Alpers or Rett syndrome or Childhood Disintegrative Disorder, not enrolled in MHS, enrolled in MHS outside of 2000-2013	NR	LGBT Health	USA	USA	Quantitative	File review	File review (open-ended)
Hull et al.	Bouzy Review	2021	Is Social Camouflaging Associated With Anxiety And Depression In Autistic Adults?	Molecular Autism	https://doi.org/10.1186/s13229-021-00421-1	Case-control study	Examine the association among camouflaging with anxiety and depression controlling for autistic traits, consider gender as a moderator in the relation between camouflaging and social anxiety, generalized anxiety, and depression, and assess the risk of mental health problems at different levels of camouflaging	Total N = 305 (ASD = 305, GD = 22 )	NR	Total Male = 104 (ASD = 104; GD = NR), Total Female = 181 (ASD = 181, GD = NR), Total Ninbinary = 18 (ASD = 18, GD = 18)	18 to 75 years	Not diagnosed with autism, diagnosis was self-diagnosed, "autistic traits", or made by a non-healthcare professional	NR	Psychological	UK	UK	Quantitative	Self-report	Self-report (open-ended)
Hull et al.	Medline	2020	Gender Differences in Self-Reported Camouflaging in Autistic and Nonautistic Adults	Autism Research	https://doi.org/10.1177/1362361319864804	Case-control study	Test gender and diagnostic differences in self-reported camouflaging and consider whether gender differences remain when account for autism traits	Total N = 778 (ASD = 306; GD = NR)	NR	Total Male = 301 (ASD = 108, GD = NR), Total Female = 434 (ASD = 182, GD = NR), Total Non-Binary = 43 (ASD = 16, GD = 43)	15 years and older	ASD group: self-diagnosed	NR	Psychological	UK	International (Taiwan, Canada, UK)	Quantitative	Self-report, BAPQ	Self-report
Kahraman et al.	Medline	2021	Autistic Traits, Emotional Recognition and Empathy in Adolescents with Gender Dysphoria	Dusunen Adam The Journal of Psychiatry and Neurological Sciences	https://doi.org/10.14744/DAJPNS.2021.00155	Case-control study	Compare youth with and without gender diverse identities in empathy, emotional recognition, and social skills	Total N = 36 (ASD = 0; GD = 17)	Total Male = 15 (ASD = 0; GD = 6), Total Female = 21 (ASD = 0; GD = 11)	NR	13 to 18 years	Younger than 13 or older than 18 years, Gender diverse group: not seen at Margara University Pendik Training and Researhc Hospital Child and Adolescent Psychiatry Outpatient Clinic between 2014 to 2018, no diagnosis of Gender Dysphoria; Control Group: mental disability, chornic and severe medical ilness, seizure-like neurological disorder, history/symptoms of psychosis and autism	NR	Psychological	Turkey	Turkey	Quantitative	K-SADS-PL Turkish Adaptation, CBCL, KA-SI Empathy Scale, SRS, DANVA Test, RMET (Reading the Mind in the Eyes)	DSM-5 checklist
Kallitsounaki & Williams	Medline	2020	A Relation Between Autism Traits and Gender Self-concept: Evidence from Explicit and Implicit measures	Journal of Autism and Developmental Disorders	https://doi.org/10.1007/s10803-019-04262-z	Survey and case-control study	Examine the link among ASD traits with explicit and implicit gender self-concept in the general population	Total N = 101 (ASD = 13; GD = 0)	Total Male = 51 (ASD = NR; GD = 0), Total Female = 50 (ASD = NR; GD = 0)	Total Male = 51 (ASD = NR; GD = NR), Total Female = 50 (ASD = NR; GD = NR)	22 to 70 years	NR	NR	Psychological	International (online survey)	UK	Quantitative	AQ	Personal Attributes Questionnaire
Kallitsounaki & Williams	Medline	2020	Mentalising Moderates the Link between Autism Traits and Current Gender Dysphoric Features in Primarily Non-autistic, Cisgender Individuals	Journal of Autism and Developmental Disorders	https://doi.org/10.1007/s10803-020-04478-4	Survey	Investigate the nature of the association among ASD, GD, and mentalising	Total N = 101 (ASD = 13; GD = 0)	Total Male = 51 (ASD = NR; GD = 0), Total Female = 50 (ASD = NR; GD = 0)	Total Male = 51 (ASD = NR; GD = NR), Total Female = 50 (ASD = NR; GD = NR)	22 to 70 years	NR	0	Psychological	International (online survey)	UK	Quantitative	AQ	Gender Identity/Gender Dysphoria Questionnaire for Adolescents and Adults; The recalled childhood gender identity/gender role questionnaire
Kallitsounaki & Williams	Medline	2023	Brief Report: An Exploration of Alexithymia in Autistic and Non-Autistic Transgender Adults	Autism in Adulthood	https://doi.org/10.1089/aut.2022.0113	Case-control study	Examine alexithymia in autistic and non-autistic transgender adults	Total N = 347 (ASD = 163; GD = 134)	Total Male = 171 (ASD = 79; GD = 66), Total Female = 176 (ASD = 84; GD = 68)	Total Male = 173 (ASD 77; GD = 66) , Total Female = 174 (ASD = 86; GD = 98)	18 to 70 years	Gender noncomforming or unknown gender	NR	Psychological	International (online survey)	UK	Quantitative	Self-report	Self-report
Kallitsounaki & Williams	Medline	2022	Implicit and Explicit Gender-Related Cognition, Gender Dysphoria, Autistic-Like Traits, and Mentalizing: Differences Between Autistic and Non-Autistic Cisgender and Transgender Adults	Archives of Sexual Behavior	https://doi.org/10.1007/s10508-022-02386-5	Case-control study	Investigate the impact of ASD traits on gender-related cognition, if autistic people have higher rates of gender diversity and recall less gender-typed behavior in childhood, and if transgender indiviuals have elevated ASD traits	Total N = 347 (ASD = 163; GD = 134)	Total Male = 171 (ASD = 79; GD = 66), Total Female = 176 (ASD = 84; GD = 68)	Total Male = 173 (ASD 77; GD = 66) , Total Female = 174 (ASD = 86; GD = 98)	18 to 70 years	Gender noncomforming or unknown gender	NR	Psychological	International (online survey)	UK	Quantitative	Self-report, RMIE (Reading the Minds in the Eyes), AQ-50	Self-report (female, male, transmale, transfemale, gender nonconforming, other), Gender Identity/Gender Dysphoria Questionnaire, Recalled Childhood Gender Identity/Gender Role Questionnaire
Kallitsounaki et al.	Medline	2021	Links between Autistic Traits, Feelings of Gender Dysphoria, and Mentalising Ability: Replication and Extension of Previous Findings from the General Population	Journal of Autism and Developmental Disorders	https://doi.org/10.1007/s10803-020-04626-w	Survey	Replicate Kallitsounaki & Williams findings of a link among ASD traits, gender diversity, recalled cross gender behavior, and mentalising in adults from the general population and to assess mentalising ability as a mediator in the relation among ASD traits and gender diversity feelings	Total N = 126 (ASD = 2; GD = NR)	Total Male = 29 (ASD = NR; GD = NR), Total Female = 97 (ASD = NR; GD = NR)	NR	18 to 45 years	NR	NR	Psychological	UK	UK	Quantitative	AQ-50; RMIE (Reading the Mind in the Eyes)	Gender Identity/Gender Dysphoria Questionnaire for Adolescents and Adults; The recalled childhood gender identity/gender role questionnaire
Kaltiala-Heino et al.	Medline	2019	Sexual experiences of clinically referred adolescents with features of gender dysphoria	Clinical Child Psychology and Psychiatry	https://doi.org/10.1177/1359104519827069	Clinical chart review	Examine sexual experiences of adolescents with gender diversity, compared to controls	Total N = 182798 (In GD population, ASD = 17; GD = 101)	Total Male = 90968 (ASD = NR; GD = NR); Subsample Total Male = 15 (ASD = 2; GD = 15), Total Female = 91830 (ASD = NR; GD = 84); Subsample Total Female = 84 (ASD = 15)	NR	14 to 18 years	NR	NR	Psychological	Finland	Finland	Quantitative	File review	File review (open-ended)
Khan et al.	Medline	2023	Co-occurring Gender Dysphoria and Autism Spectrum Disorder in Adolescents	Pediatrics	https://doi-org.offcampus.lib.washington.edu/10.1542/peds.2023-061363	Case-control study	Examine the prevalence of co-occurring autism and gender diversity among youth and identify demographic differences in diagnosis of gender dysphoria among autistic and non-autistic youth	Total N = 919,898 (ASD = 40,713; GD = 5,389)	Total Male = 467,365 (ASD = 30,631; GD = 1,407), Total Female = 452,503 (ASD = 10,082; GD = 3,982)	NR	9 to 18 years	Younger than 9 or older than 18 years, < 2 inpatient or outpatient encounters at a PEDSnet member institution between 2009 and March 2022	NR	Psychological	USA	USA	Quantitative	File review	File review
Khan et al.	Medline	2023	Mental Health of Youth with Autism Spectrum Disorder and Gender Dysphoria	Pediatrics	https://doi.org/10.1542/peds 2023-063289	Case-control study	Understand the associations among autism, gender diversity, and mental health diagnoses in a large sample of adolescents in the US.	Total N = 919, 868 (ASD = 40,713; GD = 5,389)	Total Male = 467,365 (ASD = NR; GD = NR), Total Female = 452,503 (ASD = NR; GD = NR)	NR	9 to 18 years	Younger than 9 or older than 18 years, < 2 inpatient or outpatient encounters at a PEDSnet member institution between 2009 and March 2022	NR	Psychological	USA	USA	Quantitative	File review	File review
Koffer Miller et al.	Embase	2022	Self-reported service needs and barriers reported by autistic adults: Differences by gender identity	Research in Autism Spectrum Disorders	https://doi.org/10.1016/j.rasd.2022.101916	Cohort and survey study	Identify service needs and barriers to those needs for autistic individuals with gender diversity, as well as gender differences in those needs and barriers	Total N = 1204 (ASD = 1204; GD = 36)	Total Male = 748 (ASD = 748; GD = 14), Total Female = 293 (ASD = 293; GD = 20)	Total Male = 847 (ASD = 847; GD = 3), Total Female = 327 (ASD = 327; GD = 3); Total Other Gender = 30 (ASD = 30; GD = 30)	18 years and older	Did not have Medicaid insurance or an encounter with a diagnosis of ASD, younger than 18 years, lived outside of Pennsylvania	NR	Psychological	USA	USA	Quantitative	File review	Self-report (male, female, other (includes transgender, non-binary, gender fluid, etc.))
Kourti & MacLeod	Moore Review	2019	“I Don't Feel Like a Gender, I Feel Like Myself”: Autistic Individuals Raised as Girls Exploring Gender Identity	Autism in Adulthood	https://doi.org/10.1089/aut.2018.0001	Qualitative interview	Illuminate autistic girls' exploration of their gender identities	Total N = 21 (ASD = 21; GD = NR)	Total Female = 21 (ASD = 21; GD = NR)	NR	21 to 52 years	Raised male, younger than 18 years, unwilling to participate through facebook, not identify as autistic	NR	Psychological	International (UK, US, Canada, Norway, Germany, Republic of South Africa, Australia, New Zealand)	UK	Qualitative	Self-report	Self-report
Kung	Medline	2020	Autistic traits, systemising, empathising, and theory of mind in transgender and non-binary adults	Molecular Autism	https://doi.org/10.1186/s13229-020-00378-7	Case-control study	Examine traits related to autism, the extreme male brain theory, and the mind blindness theory in transgender and non-binary adults	Total N = 323 (ASD = 0; GD = 323)	Total Male = 145 (ASD = NR; GD = 145), Total Female = 178 (ASD = NR; GD = 178)	Total Male = 74 (ASD = NR; GD = 74), Total Female = 95 (ASD = NR; GD = 95), Total Nonbinary = 154 (ASD = NR; GD = 154)	18 to 76 years	Outside UK or US, Identified as "other" sex assigned at birth, identified as cisgender	NR	Psychological	International (USA and UK)	International (Hong Kong and UK)	Quantitative	AQ-50	Self-report (man, woman, nobinary, other)
Kung	Medline	2023	Autistic Traits, Gender Minority Stress, and Mental Health in Transgender and Non-Binary Adults	Journal of Autism and Developmental Disorders	https://doi-org.offcampus.lib.washington.edu/10.1007/s10803-022-05875-7	Case-control study	Investigate the associations among autistic traits, gender minority stress, and mental health among transgender and non-binary adults	Total N = 308 (ASD = NR; GD = 308)	Total Male = 138 (ASD = NR; GD = 138), Total Female = 170 (ASD = NR; GD = 170)	Total Male = 72 (ASD = NR; GD = 72), Total Female = 90 (ASD = NR; GD = 90), Total Non-Binary = 146 (ASD = NR; GD = 146)	18 to 76 years	Did not complete the measure, cisgender, chose "other" for sex assigned at birth	NR	Psychological	International (USA and UK)	International (Hong Kong and UK)	Quantitative	AQ-50	Self-report (man, woman, nobinary, other)
Leef et al.	Psychinfo	2019	Traits of autism spectrum disorder in school-aged children with gender dysphoria: A comparison to clinical controls	Clinical Practice in Pediatric Psychology	http/dx.doi.org/10.1037/cpp0000303	Case-control and clinical chart review study	Compare ASD in school-aged children referred for a gender dypshoria diagnosis to school-aged children referred for other clinical concerns	Total N = 101 (ASD = 13; GD = 61)	Total Male = 73 (ASD = 12; GD = 45), Total Female = 28 (ASD = 1; GD = 16)	NR	4 to 13 years	Under age 4, parents did not consent, parents not proficient in English, assessed at center, for control group: not referred for GD or ASD	0	Psychological	Canada	Canada	Quantitative	File review; SRS; SCQ	File review (open-ended)
Lehmann et al.	Medline	2020	Autism trait prevalence in treatment seeking adolescents and adults attending specialist gender services	European Psychiatry	https://doi.org/10.1192/j.eurpsy.2020.23	Survey	Determine the prevalence of ASD traits in gender diverse adults	Total N = 123 (ASD = NR; GD = 123)	Total Male = 57 (ASD = NR; GD = 57), Total Female = 66 (ASD = NR; GD = 66)	Total Male = 42 (ASD = NR; GD = 42), Total Female = 33 (ASD = NR; GD = 33), Total Transmale/transfemale = 42 (ASD = NR; GD = 42), Total Non-binary = 6 (ASD = NR; GD = 6)	16 years and older	Severe cognitive impairment, acute psychotic symptoms	hormones = 48, surgery = 95, desire to access hormones = 118, desire to access surgery = 117, autistic + gender diverse = NR	Psychological	Northern Ireland	Northern Ireland	Quantitative	AQ, Cambridge Behavior Scale, RAADS-14	File review (open-ended)
Longhurst et al.	Medline	2023	“There’s No Separating My View of My Body from My Autism”: A qualitative study of positive body image in autistic individuals	Body Image	https://doi.org/10.1016/j.bodyim.2023.101655	Qualitative interview	Develop an understanding of positive body image in autistic adults in the UK, including how autistic adults experience their body image, how positive body image manifests among autistic adults, and characteristics of positive body image that are unique to autistic adults	Total N = 20 (ASD = 20; GD = NR)	NR	Total Male = 8 (ASD = 8; GD = NR), Total Female = 7 (ASD = 7; GD = NR), Total Nonbinary = 4 (ASD = 4; GD = 4), Total Agender = 1 (ASD = 1; GD = 1)	18 to 53 years	Younger than 18 years, resides outside the UK, not diagnosed with autism, had a learning disability, had not received mainstream schooling	NR	Psychological	UK	UK, Malaysia	Qualitative	Self-report with verification (clinician letter or AQ)	Self-report
Love et al.	Medline	2023	Using Experience Sampling Methodology to Capture Discolsure Opportunities for Autistic Adults	Autism in Adulthood	https://doi.org/10.1089/aut.2022.0090	Experience Sampling Methodology and Qualitative study	Utilize Experience Sampling Methodology to capture autistic people's thoughts, feelings, and behaviors surrounding opportunities to disclose one's diagnosis	Total N = 36 (ASD = 34; GD = NR)	NR	Total Male = 10 (ASD = NR; GD = NR), Total Female = 21 (ASD = NR; GD = NR), Total Nonbinary/Third Gender = 5 (ASD = NR; GD = 5)	21 to 71 years	No diagnosis of autism by self or professional	NR	Psychological	International (Australia and UK)	Australia	Qualitative	Self-report, file review, AQ-Short	Self-report
Mahfouda	Embase	2019	Mental Health Correlates of Autism Spectrum Disorder in Gender Diverse Young People: Evidence from a Specialised Child and Adolescent Gender Clinic in Australia	Journal of Clinical Medicine	https://doi.org/10.3390/jcm8101503	Cohort, clinical chart review, and case-control study	Analyze rates of ASD and psychopathology in gender diverse youth	Total N = 104 (ASD = 23; GD = 104)	Total Male = 71 (ASD = 4; GD = 71), Total Female = 79 (ASD = 19; GD = 79)	Total Male = 71 (ASD = 15; GD = 71), Total Female = 23 (ASD = 4; GD = 23), Total Nonbinary = 6 (ASD = 2; GD = 6), Total Not Specified = 4 (ASD = 2; GD = 2)	18 years and younger	Older than 18 years, seen outside of November 2017 and June 2019	NR	Psychological	Australia	Australia	Quantitative	SRS-2, file review	Self-report (male, female, non-binary/agender, not specified)
Maroney & Horne	Medline	2022	"Tuned into a different channel": Autistic transgender adults' experiences of intersectional stigma	Journal of Counseling Psychology	https://doi.org/10.1037/cou0000639.supp	Qualitative interview	Explore the intersection of ASD and gender diverse identity	Total N = 13 (ASD = 13; GD = 13)	NR	Total Male = 2 (ASD = 2; GD = 2), Total Female = 2 (ASD = 2; GD = 2), Total Agender/Nonbinary = 5 (ASD = 5; GD = 5), Total Gender nonconforming = 1 (ASD = 1; GD = 1), Total Genderqueer = 1 (ASD = 1; GD = 1), Total Bigender = 1 (ASD = 1; GD = 1), Total Neuter = 1 (ASD = 1; GD = 1)	18 to 29 years	Change in level of risk	NR	Psychological	NR (online)	International (Canada and USA)	Qualitative	Self-report	Self-report (open-ended)
Mazzoli et al.	Medline	2022	Apparent autistic traits in transgender people: A prospective study of the impact of gender-affirming hormonal treatment	Journal of Endocrinological Investigation	https://doi.org/10.1007/s40618-022-01835-1	Case-control, chart review, and longitudinal study	Evaluate differences in AQ score between hormone-naïve transgender people and cisgender people, the impact of gender-affirming hormonal treatment on AQ scores, and alexithymia and social anxiety as mediators of change in AQ scores	Cross-sectional study: Total N = 789 (ASD = NR; GD = 388); Longitudinal study: Total N = 62 (ASD = NR; GD = 62)	Cross-sectional study: Total Male = 388 (ASD = NR; GD = 182), Total Female = 378 (ASD = NR; GD = 206); Longitudinal study: Total Male = 24 (ASD = NR; GD = 24), Total Female = 38 (ASD = NR; GD = 38)	Cross-sectional study: Total Male = 435 (ASD = NR; GD = 206), Total Female = 354 (ASD = NR; GD = 182); Longitudinal study: Total Male = 38 (ASD = NR; GD = 38), Total Female = 24 (ASD = NR; GD = 24)	18 years and older	Cross-sectional study: Gender clinic sample: Younger than 18 years, did not meet criteria for Gender Dysphoria; Comparison sample: younger than 18 years; Both: ID, illiteracy, hormonal treatment or gender-affirming surgery	hormones = 62 (autistic + gender diverse = NR)	Psychological and Medical	Italy	Italy	Quantitative	AQ	Gender Dysphoria Questionnaire for Adolescents and Adults
McAuliffe et al.	Medline	2023	"My Whole Life Has Been a Process of Finding Labels That Fit": A Thematic Analysis of Autistic LGBTQIA+ Identity and Inclusion in the LGBTQIA+ Community	Autism in Adulthood	https://doi.org/10.1089/aut.2021.0074	Qualitative interview	Examine how autistic LGBTQIA+ individuals experience and understand their multiple minority identities and whether those identities impact their opportunities for participation in the LGBTQIA+ community	Total N = 12 (ASD = 9; GD = 12)	NR	Total Male = 3 (ASD = 2; GD = NR), Total Female = 4 (ASD = 4; GD = NR), Total Non-Binary = 4 (ASD = 3; GD = 4), Total Agender = 1 (ASD = 0; GD = 1)	24 to 48 years	NR	NR	Psychological	UK	International (UK, Netherlands, USA)	Qualitative	Ritvo Autism and Aspergers Diagnostic Scale-14, Self-Report	Self-Report
McClellan et al.	Medline	2023	Cognitive and Developmental Profiles Associated with Self-Reported Sexual and Gender Minority Stigmatization Among Binary Transgender Adolescents	Journal of Clinical Child & Adolescent Psychology	https://doi.org/10.1080/15374416.2023.2292045	Case-control study	Investigate how autism-related differences may impact the self-report of stigmatization in transgender youth and consider the impact of cognitive and developmental factors	Total N = 65 (ASD = NR ; GD = 65)	Total Male = 37 (ASD = NR; GD = 37), Total Female = 28 (ASD = NR; GD = 28)	Total Male = 28 (ASD = NR; GD = 28), Total Female = 37 (ASD = NR; GD = 37)	13 to 21 years	Did not complete all measures, not seen in clinical programs in Washington, DC, reported a gender that wasn't male or female, outside of age range	NR	Psychological	USA	International (USA and Netherlands)	Quantitative	ADOS-2	Self-Report
McPhate et al.	Medline	2021	Gender Variance in Children and Adolescents with Neurodevelopmental and Psychiatric Conditions from Australia	Archives of Sexual Behavior	https://doi.org/10.1007/s10508-021-01918-9	Case-control and clinical chart review study	Assess rates of gender diversity in youth with neurodevelopmental and psychiatric conditions	Total N = 4944 (ASD = NR; GD = 128)	Total Male = 2944 (ASD = NR; GD = 55), Total Female = 2000 (ASD = NR, GD = 73)	Total Male = 2962 (ASD = NR; GD = 73), Total Female = 1982 (ASD = NR; GD = 55)	6 to 18 years	Clinical group: outside of the 6 to 18 year age range, seen outside of 2002 to 2016, no CBCL; Control group: not in a primary or secondary school in Melbourne between 2002 and 2016	NR	Psychological	Australia	Australia	Quantitative	Clinical interview, DSM-IV criteria, CARS	CBCL (item 110)
McQuaid et al.	Medline	2023	Sexual Minority Identities in Autistic Adults: Diversity and Associations with Mental Health Symptoms and Subjective Quality of Life	Autism in Adulthood	https://doi.org/10.1089/aut.2021.0088	Case-control study	Explore differences in mental health and subjective quality of life between "sexual minority" and heterosexual adults	Total N = 651 (ASD = 651; GD = 67)	Total Male = 258 (ASD = 258; GD = NR), Total Female = 393 (ASD = 393; GD = NR)	NR	18.5 to 83.33 years	No diagnosis of autism, did not complete all relevant measures, indicated "don't know" or did not respond to a question about sexual orientation	NR	Psychological	USA	USA	Quantitative	File review, AQ-28	Self-report (female, male, trans female, trans male, gender nonconforming, gender queer, another gender identity)
McQuaid et al.	Embase	2022	Camouflaging in autism spectrum disorder: Examining the roles of sex, gender identity, and diagnostic timing	Autism	https://doi.org/10.1089/trgh.2018.0019	Survey	Examine the effects of sex, gender identity, and diagnostic timing on camouflaging in autistic adults	Total N = 502 (ASD = 502; GD = 62)	Total Male = 226 (ASD = 226; GD = NR), Total Female = 276 (ASD = 276; GD = NR)	Total gender diverse = 62 (ASD = 62), Total cisgender = 440 (ASD = 440)	18 to 49 years	Did not complete all measures, ID, self-diagnosed	NR	Psychological	International (online survey)	USA	Quantitative	Self-report of community-based professional diagnosis of ASD; AQ score >65	Self-report (male, female, trans male, trans female, gender non-conforming, gender queer, other gender identtiy)
Miller et al.	Moore Review	2020	I Feel Like They are All Interconnected": Understanding the Identity Management Narratives of Autistic LGBTQ College Students	College Student Affairs Journal	NR	Qualitative interview	Explore how autistic LGBTQ college students make meaning of, manage, and express their LGBTQ and autistic identifies	Total N = 8 (ASD = 8, GD = 5)	NR	Total Male = 4 (ASD = 4; GD = 3), Total Female = 3 (ASD = 3, GD = 1), Total Nonbinary = 1 (ASD = 1; GD = 1)	Undergraduate and Graduates	Not autistic in a larger sample of LGBTQ students at a university	NR	Reconceptualized Model of Multiple Dimensions of Identity	USA	USA	Qualitative	Self-report	Self-report
Munoz Murakami et al.	Psychinfo	2022	Childhood Gender Variance and the Autism Spectrum: Evidence of an Association Using a Child Behavior Checklist 10-Item Autism Screener	Journal of Sex and Marital Therapy	https://doi.org/10.1080/009263X.2022.2035870	Survey	Investigate the relation among the CBCL item regarding ASD and gender diversity	Total N = 1719 (ASD = 0; GD = 11)	Total Male = 839 (ASD = 0, GD = NR), Total Female = 880 (ASD = 0, GD = NR)	Same gender as sex assigned at birth = 1259 (ASD = 0; GD = 0), Different from sex assigned at birth = 11 (ASD = 0; GD = 11)	6 to 12 years	Parents younger than 18 years old, parents did not have a child 6 to 12 years, did not comprehend written English, child had a mental health diagnosis, incomplete measures	NR	Psychological	Canada	Canada	Quantitative	CBCL	Gender Identity Questionnaire for Children
Murphy et al.	Psychinfo	2020	Autism and transgender identity: Implications for depression and anxiety	Research in Autism Spectrum Disorders	https://doi.org/10.1016/j.rasd.2019.101466	Case-control and survey study	Investigate the overlap of ASD and gender diversity, and the effect of the intersection on depression and anxiety	Total N = 727 (ASD = 62; GD = 124)	NR	Total Male = 188 (ASD = 31; GD = 76), Total Female = 539 (ASD = 32; GD = 48)	18 to 74 years	Did not complete all measures, reported sex assigned at birth as "other"	NR	Psychological	International (online survey)	UK	Quantitative	AQ-50	Self-report (male, female, trans, trans male, trans female, gender queer, other)
Nabbijohn et al.	Medline	2019	Gender Variance and the Autism Spectrum: An Examination of Children Ages 6-12 years	Journal of Autism and Developmental Disorders	https://doi.org/10.1007/s10803-018-3843-z	Case-control and survey study	Examine the association among gender variance and autism spectrum disorder among children with and without mental health diagnoses	Total N = 2445 (ASD = 80; GD = NR)	Total Male = 1258 (ASD = 57; GD = NR), Total Female = 1187 (ASD = 23; GD = NR)	NR	6 to 12 years	Parent younger than 18, not proficient in English, child outside of age range, missing data	NR	Psychological	International (Canada and NR (online survey))	International (Canada, the Netherlands, UK, Taiwan)	Quantitative	Children's Social Behavior Questionnaire	Gender Identity Questionnaire for Children (GIQC)
Nobili et al.	Psychinfo	2020	The stability of autistic traits in transgender adults following cross-sex hormone treatment	International Journal of Transgender Health	https://doi.org/10.1080/26895269.2020.1783738	Longitudinal	Explore the ASD traits over time in transgender people after cross-sex hormone treatment, controlling for changes in anxiety and age and to explore the impact of sex assigned at birth and changes in anxiety on changes in ASD traits over time	Total N = 118 (ASD = 0; GD = 118)	Total Male = 59 (ASD = NR; GD = 59), Total Female = 59 (ASD = NR; GD = 59)	Total Male = 59 (ASD = NR; GD = 59), Total Female = 59 (ASD = NR; GD = 59)	14 to 41 years	Did not complete cross-hormone sex treatment for 12 months or more, did not complete AQ before and after treatment, history of gender-affirming treatment before the current hormone treatment, ASD diagnosis	118 (autistic + gender diverse = 0)	Psychological	UK	UK	Quantitative	AQ-Short	File review (open-ended)
Nunes-Moreno et al.	Medline	2022	Behavioral Health Diagnoses in Youth with Gender Dysphoria Compared with Controls: A PEDSnet Study	The Journal of Pediatrics	https://doi.org/10.1016/j.peds.2021.09.032	Cohort, clinical chart review, and case control study	Assess the odds of a psychiatric or neurodevelopmental diagnosis in youth with or without a gender dysphoria diagnosis	Total N = 20821 (ASD = 653; GD = 4173)	Total Male = 6925 (ASD = NR; GD = 2407), Total Female = 13896 (ASD = NR; GD = 2766)	NR	3.4 to 28.5 years	Not seen at one of 6 pediatric health sites that participates in PEDSnet between the years of 2009-2019; Comparison group: had a diagnosis of gender dysphoria, seen for urgent/emergent care or for a reason that was not representative of common health conditions in PEDSnet	NR	Psychological	USA	USA	Quantitative	File review	File review (open-ended)
Parra	Medline	2022	Community experiences, shared upbringing, and care policies	Psicologia em estudo	https://doi.org/10.4025/psicolestud.v27i0.58929	Qualitative interview	Present the experiences of the families of youth with gender diversity within the GAIA-Nueva Crianza Civil Association and families of autistic youth within the Lazos Azules civil association	NR	NR	NR	NR	NR	NR	Psychological	Argentina	Argentina	Qualitative	NR	NR
Pecora et al.	Medline	2020	Gender identity, sexual orientation and adverse sexual experiences in autistic females	Molecular Autism	https://doi.org/10.1186/s13229-020-00363-0	Case-control and cohort study	Investigate gender and sexual diversity among autistic females, as well as rates of regretted, unwanted, and sexual encounters among females who identify as transgender and non-heterosexual	Total N = 284 (ASD = 123; GD = 40)	Total Male = 0 (ASD = 0; GD = 0), Total Female = 284 (ASD = 123; GD = 40)	NB: 11 individuals were excluded from the following sample: Total Male = 6 (ASD = 4; GD = 6), Total Female = 255 (ASD =108; GD = 255), Total Other = 34 (ASD = 22; GD = 34)	18 to 56 years	ASD group: AQ score < 32	NR	Psychological	International	Australia	Quantitative	Self-report of formal diagnosis and AQ-50 score > 32	Self-report (male, female, other)
Pham et al.	Psychinfo	2021	A Case Series on Disordered Eating Among Transgender Youth with Autism Spectrum Disorder	Journal of Adolescent Health	https://doi.org/10.1016/j.jadohealth.2020.12.143	Case series	Identify trends in the presentation and management of disordered eating among transgender, autistic youth	Total N = 3 (ASD = 3; GD = 3)	Total Male = 2 (ASD = 2; GD = 2), Total Female = 1 (ASD = 1; GD = 1)	Total Male = 1 (ASD = 1; GD = 1), Total Female = 2 (ASD = 2; GD = 2)	14 to 17 years	NR	3 (autistic + gender diverse = 3)	Psychological	USA	USA	Qualitative	File review, SRS, SCQ	File review
Ristori et al.	Medline	2020	Hormonal Treatment Effect on Sexual Distress in Transgender Persons: 2-year Follow-Up data	The Journal of Sexual Medicine	https://doi.org/10.1016/j.jsxm.2019.10.008	Longitudinal and cross-sectional	Examine sexual distress and its psychological and biological correlates in transgender individuals who have not undergone surgery, and determine the effect of hormonal treatment on sexual distress in this population	Time point 1: Total N = 301 (ASD = NR; GD = 301), Time point 2: Total N = 72 (ASD = NR; GD = 72)	Time point 1: Total Male = 160 (ASD = NR; GD = 160), Total Female = 141 (ASD = NR; GD = 141); Time point 2: Total Male = 38 (ASD = NR), Total Female = 40 (ASD = NR)	Time point 1: Total Male = 141 (ASD = NR; GD = 141); , Total Female = 160 (ASD = NR; GD = 160); Time point 2: Total Male = 40 (ASD = NR; GD = 40) , Total Female = 38 (ASD = NR; GD = 38)	18 years and older	Time point 1: <18 years old, no GD diagnosis, had undergone gender-affirming surgery, illiterate, ID, sexual development disorder, changes in hormone therapy; Time point 2: Part of time point 1, requested to start gender-affirming surgery or hormone therapy, no previous hormone therapy or augmentation mammoplasty	Time point 1: 68; Time point 2: 72 (autistic + gender diverse = NR)	Psychobiological	Italy	Italy	Quantitative	AQ	File review
Russell et al.	Medline	2020	A Longitudinal Study of Features Associated with Autism Spectrum in Clinic Referred, Gender Diverse Adolescents Accessing Puberty Suppression Treatment	Journal of Autism and Developmental Disorders	https://doi.org/10.1007/s10803-020-04698-8	Longitudinal study	Examine changes over time in SRS-2 scores in clinic referred, gender diverse youth	Total N = 95 (ASD = NR; GD = 95)	Total Male = 38 (ASD = NR; GD = 38), Total Female = 57 (ASD = NR; GD = 57)	NR	T1: 9.9 to 15.9 years, T2: 10.9 to 16.6 years	No gender nonconformity or gender dysphoria, no desire for puberty suppression, not in therapy at the Gender Identity Development Service, not in puberty, teenager cannot give assent to own treatment, contraindication to medical treatment	GnRHa = 95 (autistic + gender diverse = NR)	Psychological	UK	UK	Quantitative	SRS-2	NR
Saunders et al.	Medline	2022	Demographic Characteristics, Long-Term Health Conditions and Healthcare Experiences of 6333 Trans and Non-binary adults in England: Nationally Representative Evidence from the 2021 GP Patient Survey	BMJ Open	https://doi.org/10.1136/bmjopen-2022-068099	Case control clinical chart review study	Describe the demographic characteristics, health conditions, and healthcare experiences of trans and non-binary adults in England	Total N = 840,691 (ASD = NR; GD = 6,333); Among those with long-term health outcome data: Total N = 735,078 (ASD = 4,463, GD = 5,110)	NR	Total Male = 361,237 (ASD = NR; GD = 1971), Total Female = 470,666 (ASD = NR; GD = 1,708), Total Non-binary = 1,220 (ASD = NR; GD = 1,220), Total Prefer to Self-Describe = 1,047 (ASD = NR, GD = 1,047), Total Prefer Not to Say = 103 (ASD = NR, GD = 103)	16 to 84 years	Responded to GP Patient Survey but did not respond to question about gender status and about if gender identity and sex match, had missing data on variables of interest	NR	Psychological	UK	UK	Quantitative	Self-report	Self-report (Which of the following best describes you? Female, Male, Non-binary, Prefer to self-describe, Prefer not to say; Is your gender identity the same as the sex you were registered at birth? Yes, No, Prefer not to say)
Schlitz et al.	Medline	2023	Brief Report: Links Between Nonconformity to Gender Norms, Autistic Features, and Internalizing Symptoms in a Non-Clinical College Sample	Journal of Autism and Developmental Disorders	https://doi.org/10.1007/s10803-021-05033-5	Case-control study	Examine the relations among the broader autism phenotype, gender nonconformity and internalizing symptoms	Total N = 174 (ASD = NR; GD = NR)	Total Male = 49 (ASD = NR; GD = NR), Total Female = 125 (ASD = NR; GD = NR)	Total Male = 48 (ASD = NR; GD = NR), Total Female = 125 (ASD = NR; GD = NR), Total Intersex = 1 (ASD = NR; GD = NR)	18 to 22 years	NR	NR	Psychological	USA	USA	Quantitative	AQ, BAPQ	Marquette Measure of Gender Nonconformity
Shapira & Granek	Psychinfo	2019	Negotiating psychiatric cisgenderism-ableism in the transgender-autism nexus	Feminism & Psychology	https://doi.org/10.1177/0959353519850843	Case studies and text analysis	Explore discourse around autism and gender diversity from the perspective of researcher-clinicians and autistic individuals	Total N = 13 (ASD = 11, GD = 9)	Total Male = 10 (ASD = 8; GD = 10), Total Female = 3 (ASD = 3; GD = 3)	Total Male = 3 (ASD = 3; GD = 3), Total Female = 6 (ASD = 6, GD = 6), Total Shifting Identification with Assigned Gender = 2 (ASD = 2; GD = 2), Total Stereotyped Feminine Behaviors = 2 (ASD = 2; GD = 2)	3 years and older	Case studies: studies, opinion pieces, literature reviews; Texts: written by parents, unrelated to gender or not focused on gender, writer self-identified as transgender and wrote about others' reactions to their gender	NR	Psychological	International (USA, Europe, and Unknown)	International (Canada and Israel)	Qualitative	Self-report of diagnosis	Self-report of diagnosis
Stagg & Vincent	Medline	2020	Autistic traits in individuals self-defining as transgender or nonbinary	European Psychiatry	https://doi.org/10.1016/j.eurpsy.2019.06.003	Case-control and survey study	Compare autism traits among individuals who identify as cisgender, transgender, and nonbinary	Total N = 177 (ASD = 18; GD = 109)	Total Male = 66 (ASD = 7; GD = 38), Total Female = 111 (ASD = 11; GD = 50)	Total Male = 59 (ASD = 4; GD = 31) , Total Female = 59 (ASD = 1; GD = 19), Total Nonbinary = 59 (ASD = 13; GD = 59)	18 years and older	NR	NR	Psychological	International (UK and NR (online survey))	UK	Quantitative	AQ; Emapthy Quotient, RMET (Reading the Minds in the Eyes-Test Revised); Systemising Quotient-Revised	Self-report of diagnosis (parent)
Steinberg	Medline	2023	What Category Best Fits: Understanding Transgender Identity in a Survey of Autistic Individuals	Autism in Adulthood	https://doi.org/10.1089/aut.2023.0079	Case-control study	Demonstrate the need for improved measures of gender identity for autistic adults by presenting the accuracy of a standard question about sex and gender.	Total N = 1527 (ASD = 1527; GD = 35 to 60, depending on the measure)	Total Male = 1031 (ASD = 1031; GD = 18); Total Female = 436 (ASD = 436; GD = 24)	Total Male = 1015 (ASD = 1015; GD = 27), Total Female = 418 (ASD = 418; GD = 15), Total Other = 45 (ASD = 35; GD = 34)	NR (adults)	No diagnosis of autism, did not complete Pennsylvania Autism Needs Assessment between May 2017 and June 2018	NR	Psychological	USA	International (USA, Netherlands)	Quantitative	File review (ICD code claim in Medicaid), self-report	Self-report (gender identity: male, female, other, free text box; transgender or gender nonconforming: yes, no, prefer not to answer; sex-assigned at birth: male, female, intersex, prefer not to answer)
Strang et al.	Psychinfo	2021	In Addition to Stigma: Cognitive and Autism-Related Predictors of Mental Health in Transgender Adolescents	Journal of Clinical Child & Adolescent Psychology	https://doi.org/10.1080/15374416.2021.1916940	Case-control study	Investigate mental health in autistic-transgender, non-autistic transgender, and autistic-cisgender adolescents	Total N = 120 (ASD = 94; GD = 93)	Total Male = 60 (ASD = 53; GD = 44), Total Female = 60 (ASD = 41; GD = 49)	Total Male = 55 (ASD = 36; GD = 36), Total Female = 65 (ASD = 58; GD = 58)	13 to 21 years	Inability to complete study protocol, gender identity other than binary transgender, hearing, visual, or neurological impairment, parents not supportive	NR	Psychological	USA	USA	Quantitative	ADI-R, ADOS-2, DSM-5 based interview	ASEBA Youth Self Report/Adult Self Report, Self-report in medical records, Utrecht Gender Dysphoria Scale
Strang et al.	Medline	2018	Initial Clinical Guidelines for Co-Occurring Autism Spectrum Disorder and Gender Dysphoria or Incongruence in Adolescents	Journal of Clinical Child & Adolescent Psychology	https://doi.org/10.1080/15374416.2016.1228462	Delphi	Establish clinical guidelines for assessment and care of adolescents with autism and gender dysphoria diagnoses	Total N = 22 (ASD = NR; GD = NR)	NR	NR	Adolescents	Fewer than 2 years work with adolescents with ASD and GD, no specialization in ASD and GD	NR	Psychological (Clinical Care)	International (online survey)	USA	Qualitative	File review	File review
Strang et al.	Psychinfo	2022	Transgender Youth Executive Functioning: Relationships with Anxiety Symptoms, Autism Spectrum Disorder, and Gender-Affirming Medical Treatment Status	Child Psychiatry and Human Development	https://doi.org/10.1007/s10578-021-01195-6	Case-control study	Examine the relations among executive functioning with an autism spectrum disorder diagnosis, internalizing symptoms, and gender-affirming medical intervention status	Total N = 124 (ASD = 35; GD = 124)	Total Male = 42 (ASD = NR; GD = 42), Total Female = 82 (ASD = NR; GD = 82)	Total Male = 81 (ASD = NR; GD = 81), Total female = 41 (ASD = NR; GD = 41), Total Nonbinary = 2 (ASD = NR; GD = 2)	11 to 21 years	Seen outside of 2018 and 2020, incomplete reports	Undergoing medical treatments = 66 (Pubertal Suppression = 19, GAH = 52), Requesting medical treatments = 58, autistic + gender diverse = NR	Psychological	USA	USA	Quantitative	File review, ADOS-2, ADI-R	Assessment by a gender specialist
Strang et al.	Psychinfo	2020	A Clinical Program for Transgender and Gender-Diverse Neurodiverse/Autistic Adolescents Developed through Community-Based Participatory Design	Journal of Clinical Child & Adolescent Psychology	https://doi.org/10.1080/15374416.2020.1731817	Community-based participatory research	Use a repeated-measures, community-based participatory research framework with neurodivergent, gender diverse youth, and families to identify care and support needs, develop interventions based on those needs, and receive feedback on interventions and study findings	Youth = 31 (ASD = 24; GD = 31); Parents = 46 (ASD = NR; GD = NR); Interpretation of finding consultants = 10 (ASD = NR; GD = NR), stakeholders, 10 experts (ASD = NR; GD = NR)	Youth Male = 16 (ASD = NR; GD = 16), Youth Female = 15 (ASD = NR; GD = 15); Parent Male = 16, Parent Female = 30	Youth Male = 11 (ASD = NR; GD = 11), Youth Female = 11 (ASD = NR; GD = 11), Youth Nonbinary = 4 (ASD = 4; GD = 4)	Youth: 12 to 19 years	Youth: no ASD/social communication and GD diagnosis; Parents: not affirming of youth GD	NR	Psychological	USA	USA	Qualitative	File review/ interview, ADOS and/or ADI-R and/or SCQ	File review
Strang et al.	Bouzy Review	2019	Community-Based Participatory Design for Research that Impacts the Lives of Transgender and/or Gender-Diverse Autistic and/or Neurodiverse People	Clinical Practice in Pediatric Psychology	https://doi.org/10.1037/cpp0000310	Case series	Provide vignettes on the autism/neurodiversity and gender diversity lived experience, emergence of identities, challenges faced by youth with the co-occurrence, and propose a community-based participatory research model for the autistic/neurodiverigent and gender diverse community.	Total N = 9 (ASD = NR, GD = NR)	NR	NR	NR	NR	NR	Psychological	International (US, UK, Europe, Canada)	International (US, UK, Europe, Canada)	Qualitative	Self-report	Self-report
Strang et al.	Medline	2023	The Autism Spectrum Among Transgender Youth: Default Mode Functional Connectivity	Cerebral Cortex	https://doi.org/10.1093/cercor/bhac530	Case-control study	In a sample of non-autistic, slightly subclinically autistic, and diagnosed autistic individuals, examine: default mode neural functional connectivity, consider how default mode functional connectivity relates to autism traits, internalizing pscyhopathology, gender dysphoria, and perceived sexual/gender-minority related stigma, and investigate gender-related default mode neural functional connect…	Total N = 45 (ASD = 15; Subclinical ASD = 14; GD = 45)	NR	Total Male = 26 (ASD = 9; GD = 26), Total Female = 19 (ASD = 9; GD = 19)	13 to 21 years	Autistic group: did not meet criteria on the ADOS-2, ADI-R, and DSM-5 checklist; Subclinical autistic group inclusion criteria: clinically suspected of being autistic but did not meet criteria on DSM-5 checklist, met criteria for at least 2 DSM-5 ASD symptoms with at least one being in the social-communication domain, current ASD trits not better explained by another condition; For neuroimaging: …	NR	Psychological	USA	International (USA and Canada)	Quantitative	ADOS-2, ADI-R, DSM-5 checklist, SRS-2, BAPQ, RMET (Reading the Minds in the Eyes- Test Revised)	Utrecht Gender Dysphoria Scale
Strang et al.	Medline	2023	The Gender Self-Report: A Multidimensional Gender Characterization Tool for Gender-Diverse and Cisgender Youth and Adults	American Psychologist	https://doi.org/10.1037/amp0001117	Psychometric analysis of the Gender Self-Report	Calibrate and validate the Gender Self-Report	Study 1 Calibration: Total N = 1,654 (ASD = 621; GD = 600); Study 2 Validation: Total N = 1442 (ASD = NR; GD = 385)	Study 1 Calibration: Total Male = 431 (ASD = 197; GD = NR), Total Female = 1222 (ASD = 423; GD = NR); Study 2 Validation: NR	Study 1 Calibration: Total Transgender = 243 (ASD = NR; GD = 243), Total Binary Cisgender = 1,054 (ASD = NR; GD = 0), Total Nonbinary = 142 (ASD = NR; GD = 142), Total Questioning = 51 (ASD = NR; GD = 51), Total Fluid = 68 (ASD = NR; GD = 68), Total Genderqueer = 82 (ASD = NR; GD = 82), Total Agender = 41 (ASD = NR; GD = 41), Total Demigender = 65 (ASD = NR; GD = 65), Total Third Gender = 33 (ASD…	Study 1 Calibration: 10 to 77.25 years; Stud 2 Validation: NR	Study 1 Calibration: Did not participate between 2017 to 2021, do not identify as autistic or autistic diverse and gender diverse; Study 2 Validation: Participated in Study 1 Calibration	NR	Psychological	USA	USA	Quantitative	Self-report	Gender Self-Report, Genderqueer Identity Scale, Challenge the Binary, Feminine and Masculine Slider Scales, Utrecht Gender Dysphoria Scale, Body Image Scale, Gender Diversity Screening Questionnaire- Informant, Binary Gender Identity, Youth Requested Gender-Affirming Treatment, Adult Received Gender-Affirming Treatment
Strang et al.	Medline	2023	The Gender-Diversity and Autism Questionnaire: A Community-Developed Clinical, Research, and Self-Advocacy Tool for Autistic Transgender and Gender-Diverse Young Adults	Autism in Adulthood	https://doi.org/10.1089/aut.2023.0002	Delphi and community based participatory research	Develop and refine the first self-report/self-advocacy tool for autistic gender-diverse young adults that focuses on needs, risks, and resilience using Delphi and community-based approaches	Study Personnel: Total N = 8 (ASD = 5; GD = 6); Experts: Total N = 25 (ASD = 16; GD = 16)	NR	Study Personnel: Total Male = 3 (ASD = NR; GD = NR), Total Female = 4 (ASD = NR; GD = NR), Total Gender-Diverse = 3 (ASD = NR; GD = 3), Total Gender-Exploring/Expansive/Queer = 2 (ASD = NR; GD = 2), Total Agender = 1 (ASD = NR; GD = 1); Experts: Total Cisgender Male = 1 (ASD = 0; GD = 0), Total Cisgender Female = 7 (ASD = 0; GD = 0), Total Femme nonconforming = 1 (ASD = 0; GD = 1), Total Formerly…	21 to 68 years	See paper for information on selection of experts	NR	Psychological		International (USA and Netherlands)	Quantitative and Qualitative	Self-report	Self-report
Strauss et al.	Medline	2021	Mental health difficulties among trans and gender diverse young people with an autism spectrum disorder (ASD): Findings from Trans Pathways	Journal of Psychiatric Research	https://doi.org/10.1016/j.jpsychires.2021.03.005	Survey study	Analyze the prevalence of autism, the rate of mental health problems, and experiences accessing gender-affirming care in trans youth	Total N = 859 (ASD = 172; GD = 859)	NR	NR	14 to 25 years	Do not identify as trans or gender diverse, outside of age range, live outside of Australia	hormones = 185 (autistic + gender diverse = 33), desired hormones = 299 (autistic + gender diverse = 86), surgery = 41 (autistic + gender diverse = 6), desired surgery = 240 (autistic + gender diverse = 72)	Psychological	Australia	Australia	Quantitative	Self-report of diagnosis	Self-report (open-ended)
Sumia & Kalitala	Bouzy Review	2021	Co-occurring Gender Dysphoria and Autism Spectrum Disorder in Adolescence	Psychiatria Fennica	NR	Case-control study	Describe the co-occurring psychiatric disorders, age at onset of gender diverse identity, pubertal timing, as well as peer and romantic relationships among gender-referred autistic and non-autistic adolescents.	Total N = 106 (ASD = 19, GD = 106)	Total Male = 53 (ASD = NR; GD = 53), Total Female = 53 (ASD = NR; GD = 53)	Total Male = 53 (ASD = NR; GD = 53), Total Female = 53 (ASD = NR; GD = 53)	15 to 18 years	NR	NR	Psychological	Finland	Finland	Quantitative	File review	File review
Tikkinen et al.	Medline	2019	Public, health professional and legislator perspectives on the concept of psychiatric disease: a population-based survey	BMJ Open	http://dx.doi.org/10.1136/bmjopen-2018- 024265	Population-based survey	Assess the mental health problems that are perceived as diseases by medical professionals involved and uninvolved in psychiatry (physicians, nurses), government officials, and the general public	Total N = 3280 (ASD = NR; GD = NR)	NR	NR	General public: 18 to 75 years, Medical professionals: under 65 years	Moved, disabled, changed jobs, died, those deemed unlikely to understand the questionnaire	NR	Psychological (Clinical Care)	Finland	International (Finland, USA, UK, Canada)	Quantitative	N/A	N/A
Tollit et al.	Medline	2023	The Clinical Profile of Patients Attending a Large Australian Pediatric Gender Service: A 10-Year Review	International Journal of Transgender Health	https://doi.org/10.1080/26895269.2021.1939221	Clinical chart review	Illuminate the clinical profile of transgender and gender diverse patients in an Australian clinic	Total N = 359 (ASD = 58; GD = 3)	Total Male = 166 (ASD = 37; GD = 162), Total Female = 193 (ASD = 21; GD = 191)	Total Male = 178 (ASD = NR; GD = 174), Total Female = 141 (ASD = NR; GD = 139), Total Non-Binary = 26 (ASD = NR; GD = 26), Total Not Sure = 14 (ASD = NR; GD = 14)	3.6 to 18.1 years	Seen outside of January 1, 2007 and December 31, 2016, no self-reported gender identity that differed from assigned sex at birth	Based on a subcohort of 23 patients (seen before July 1, 2016): GnRHA = 54, GAH = 48, Menses Suppression = 57, Anti-Androgens = 7. Specifically, GnRHa + GAH = 23, GnRHa only = 31, GAH alone = 25, Some type of medical treatment = 118 (autistic + gender reverse = NR)	Psychological	Australia	Australia	Quantitative	File review	File review that included an assessment by a medical specialist who would say if the patient met DSM-5 criteria for a diagnosis of gender dysphoria, self-report
Valdez et al.	Medline	2022	Co-occurrence of autism spectrum disorder and gender dysphoria in childhood: Analysis of personal identity from a psychodynamic approach	Andes Pediatrica: Revista Chilena de Pediatría	https://doi.org/10.32641/andespediatr.v93i.3006	Case study	Illuminate the experience of an autistic adolescent with gender diversity from a psychodynamic perspective	Total N = 1 (ASD = 1; GD = 1)	Total Male = 1 (ASD = 1, GD = 1)	Total Other = 1 (ASD = 1; GD = 1)	15	NR	hormones = 0 (autistic + gender diverse = 0)	Psychological	Chile	Chile	Qualitative	ADOS-2, ADI-R, ICD-10	Self-report (open-ended)
van der Meisen et al.	Medline	2023	Gender Diversity in a Chinese Community Sample and its Associations with Autism Traits	Autism Research	https://doi.org/10.1002/aur.3075	Case-control study	Assess the association among gender diversity and autism in a sample of Chinese children as well as whether specific subdomains on the Autism Spectrum Quotient and sex-specific factors were associated with gender diversity	Total N = 379 (ASD = 0; GD = 0)	Total Male = 187 (ASD = 0; GD = 0), Total Female = 192 (ASD = 0; GD = 0)	NR	4 to 12 years	Outside of age range, duplicate entries, missing key variables, having a mental health diagnosis	0 (autistic + gender diverse = 0)	Psychological	International (Hong Kong and China)	International (Hong Kong, Netherlands, Canada)	Quantitative	Autism Spectrum Quotient- Children's Version	Gender Identity Questionnaire for Children
Wallisch	Medline	2023	Health Care Disparities Among Autistic LGBTQ+ People	Autism in Adulthood	https://doi.org/10.1089/aut.2022.0006	Case-control study	Compare the unmet health care needs between autistic/LGBTQ+ individuals and autistic/cisgender/straight individuals and examine the state policy and demographic factors that contribute to those unmet needs	Total N = 120 (ASD = 120; GD = NR)	NR	Total Male = 48 (ASD = 48; GD = NR), Total Female = 46 (ASD = 46; GD = NR), Total Other = 26 (ASD = 26; GD = 26)	18 to 64 years	Not part of National Survey on Health and Disability (NSHD) between October 1, 2019 and January 31, 2020, outside of age range of 18 to 64 years, lived outside of the USA, did not say "yes" to the question "do you have a physical condtion, mental illness, impairment, disability, or chronic health condition that can affect your daily activities and/or that requires you to use special equipment or …	NR	Psychological	USA	USA	Quantitative	Self-report	Self-report ("what is your gender?" female, male, or other and specify other)
Warrier et al.	Medline	2020	Elevated rates of autism, other neurodevelopmental and psychiatric diagnoses, and autistic traits in transgender and gender-diverse individuals	Nature Communications	https://doi.org/10.1038/s41467-020-17794-1	Case-control and survey study	Compare gender diverse individuals and cisgender individuals on autism diagnoses, autistic traits, suspected autism, and neurodevelopmental disorders and psychiatric conditions associated with autism.	Total N = 640,808 (ASD = 27919; GD = 3777)	NR	Total Male = 252,976 (ASD = NR; GD = NR), Total Female = 384055 (ASD = NR; GD = NR), Total Transgender/Nonbinary/Other = 3777 (ASD = NR; GD = 3777)	15 to 90 years	Duplicates, indicated "other" or "prefer not to say" for sex/gender,	NR	Psychological	International	International (UK, Israel, Canada, Taiwan)	Quantitative	For SOME: AQ-10 or 50; EQ-10; SQ-10; SPQ-10	Self-report of diagnosis
Zupanič et al.	Embase	2021	Case Report: Adolescent with Autism and Gender Dysphoria	Frontiers in Psychiatry	https://doi.org/10.3389/fpsyt.2021.671448	Case study	Present information on the assessment of gender diversity in an autistic adolescent	Total N = 1 (ASD = 1; GD = 1)	Total Female = 1 (ASD = 1; GD = 1)	Total Male = 1 (ASD = 1; GD = 1)	16.5 years	NR	hormones = 1, upcoming surgery = 1 (autistic + gender diverse = 1)	Psychological	Slovenia	Slovenia	Qualitative	ADI-R, Ritvo Autism Asperger's Diagnostic Scale-Revised, ADOS	Gender Identity Dysphoria Questionnaire for Youth and Adults, interview
