# Supplementary material for: Gender Diversity, Gender Dysphoria/Incongruence, and the Intersection with Autism Spectrum Disorders: An Updated Scoping Review
Source: J Autism Dev Disord. 2024 Dec 4;56(4):1606–57. doi: 10.1007/s10803-024-06650-6 (PMC12987912; doi:10.1007/s10803-024-06650-6)
Supplement: Supplementary file 2 — (XLSX 26 KB) [file 10803_2024_6650_MOESM2_ESM.xlsx]

## Sheet: Sheet1
AUTHORS	SEARCH	YEAR	TITLE	JOURNAL	DOI	METHOD AND STUDY DESIGN	MAIN FOCUS	TOTAL PARTICIPANTS	BIOLOGICAL SEX BREAKDOWN	GENDER IDENTITY BREAKDOWN	AGE GROUP IN FOCUS	EXCLUSION CRITERIA	N PHYSICAL TRANSITION (HORMONES/SURGERY)	MAIN FIELD/PERSPECTIVE	PARTICIPANT COUNTRY	STUDY COUNTRY OF ORIGIN	QUANTITATIVE/QUALITATIVE	ASD measure	GD Measure
Gray	Medline	2003	Gender and coping: the parents of children with high functioning autism	Social Science and Medicine	https://doi.org/10.1016/s0277-9536(02)00059-x	Qualitative interview	Illuminate the roles of gender and coping in parenting high-functioning autistic children	Parents: Total N = 53 (ASD = NR); Children: Total N = 32 (ASD = 32)	Parents: Total Male = 21, Total Female = 32; Children = NR	NR	Parent age: NR, Age of children: 5 to 26	Outside of Brisbane, Australia, diagnosis outside of autistic treatment center, diagnosis other than high-functioning autism or Asperger's	NR	Psychological	Australia	Australia	Qualitative	File Review	NR
Knickmeyer et al.	Medline	2008	Sex-typical play: Masculinization/Defeminization in Girls with an Autism Spectrum Condition	Journal of Autism and Developmental Disorders	https://doi.org/10.1007/s10803-007-0475-0	Case-control study	Compare rates of sex-typical play among autistic boys and girls and non-autistic boys and girls	Total N = 121 (ASD = 66)	Total Male = 77 (ASD = 46), Total Female = 44 (ASD = 20)	NR	4.58 to 14.17	Autistic group: part of Cambridge Autism Research Centre Volunteer Database; Non-autistic group: part of study on fetal testosterone and sex-typical play	NR	Psychological	UK	UK	Quantitative	Self-report and file review	N/A
Anonymous two	Medline	2012	"Call me 'he'": on the relationship between autism, gender, and authenticity	Narrative Inquiry in Bioethics	https://dx.doi.org/10.1353/nib.2012.0066	Narrative	Parent's narrative of their child's diagnosis of autism and later gender-affirming medical care	Total N = 1 (ASD = 1)	Total Female = 1	Total Male = 1	21	N/A	1	Bioethical	NR	NR	Qualitative	Clinical Evaluation	Self-report
Bossaert et al.	Medline	2012	Loneliness among students with special educational needs in mainstream seventh grade	Research in Developmental Disabilities	https://dx.doi.org/10.1016/j.ridd.2012.05.010	Case-control study	Explore loneliness in autistic kids, kids with motor and/or sensory disabilities, and a comparison group, and explore social factors in relation to loneliness for these groups	Total N = 216 (ASD = 58)	Total Male = 166 (ASD = 52), Total Female = 50 (ASD = 6)	NR	7th graders	Inclusion in a mainstream classroom	NR	Psychological	Belgium	Belgium, Netherlands, Norway	Quantitative	File Review	Same-sex and opposite-sex relations subscales on the Social Description Questionnaire II
Pohl et al.	Embase	2014	Uncovering steroidopathy in women with autism: a latent class analysis	Molecular Autism	https://doi.org/10.1186/2040-2392-5-27	Case-control study	Utilize a latent class analysis approach to investigate if autistic women have heightened stereidopathic symptoms	Total N = 830 (ASD = 415	Total Male = 0, Total Female = 830 (ASD = 415)	NR	20 and older	Non-autistic population: AQ score greater than 1 SD above the population mean, relative with autism	NR	Psychological	UK	UK	Quantitative	AQ and file review	Testosterone-related Medical Questionnaire
Arcelus et al.	Medline	2016	Video gaming and gaming addiction in transgender people: An exploratory study	Journal of Behavioral Addictions	https://doi.org/10.1556/2006.6.2017.002	Case-control study	Describe gaming, problematic gaming, and associated factors in transgender individuals accessing transgender health services	Total N = 245 (ASD = NR)	Total Male = 145, Total Female = 99	Total Male = 86, Total Female = 122, Total Non-binary = 18, Total Not sure = 9	14-40	NR	NR	Psychological	UK	UK	Quantitative	AQ-28	Self-report (birth assigned gender, gender description (male, female, non-male, non-female, male and female, other, not sure), social transitional status
Barnett	Medline	2017	Intersectional harassment and deviant embodiment among Autistic adults: (dis)ability, gender and sexuality	Culture, Health, & Sexuality	https://doi.org/10.1080/13691058.2017.1309070	Qualitative interview	Describe individuals' experiences as well as the context surrounding experiences at the intersection of autism, sexuality, and gender identities	Total N = 24 (ASD = 24)	NR	Total Male = 5, Total Female = 13, Total Genderqueer = 6	18 to 61	Did not identify as autistic, outside the United States, younger than 18, unable to communicate orally or in writing	NR	Psychological	USA	USA	Qualitative	Self-report of diagnosis	Self-report
Violeta & Langer	Psychinfo	2017	Integration of desire, sexual orientation, and female embodiment of a transgender woman previously diagnosed with autism spectrum disorder: A case report	Journal of Gay & Lesbian Mental Health	https://doi.org/10.1080/19359705.2017.1354794	Case study	Present the relations among autism, gender identity and expression, and sexual orientation	Total N = 1 (ASD = 1)	Total Male = 1	Total Female = 1	NR	NR	hormones = 1	Psychological	USA	USA	Qualitative	Self-report	Self-report
Evans et al.	Medline	2018	Sex/Gender differences in screening for Autism Spectrum Disorder: Implications for evidence-based assessment	Journal of Clinical Child & Adolescent Psychology	https://doi.org/10.1080/15374416.2018.1437734	Case-control, cohort, and survey study	Examine sex/gender differences in ASD symptoms and SCQ scores in school-age children	Total N = 3520 (ASD = NR; GD = NR); Second Wave Total N = 272 (ASD = 51; GD = NR)	Total Male = 1731 (ASD = NR; GD = NR), Total Female = 1789 (ASD = NR; GD = NR); Second Wave: Total Male = 177 (ASD = 44; GD = NR), Total Female = 95 (ASD = 7; GD = NR)	NR	8 to 11.4	Incomplete data	NR	Psychological	USA	USA	Quantitative	SCQ, structured interview, ADOS-2, CBCL/TRF, SRS-2, Vineland-2	Self-report (female, male)
Fielding & Bass	Psychinfo	2018	Individuals seeking gender reassignment: marked increase in demand for services	Current practice	https://doi.org/10.1192/bjb.2018.30	Cohort and clinical chart review	Describe the characteristics of adults seeking gender reassignment in Oxfordshire	Total N = 153 (ASD = 12; GD = 153)	Total Male = 97 (ASD = NR; GD = 97), Total Female = 56 (ASD = NR; GD = 56)	Total Male = 46 (ASD = NR; GD = 46), Total Female = 87 (ASD = NR; GD = 87), Total Nonbinary = 13 (ASD = NR; GD = 13)	18 and older	Referred outside January 2011 and December 2016, seen for follow-up and not a referral within those dates, seen post-transition within those dates, possibly identifiable	hormones = 28 (autistic + gender diverse = NR)	Psychological	UK	UK	Quantitative	File review	File review (open-ended)
Selinger et al.	Psychinfo	2018	Autism-What does gender have to do with it?	Journal of Infant, Child, and Adolescent Psychotherapy	https://doi.org/10.1080/15289168.2018.1474645	Case study	Present a therapist's reflections on the importance of considering gender issues in autistic clients	Total N = 1 (ASD = 1; GD = 0)	Total Male = 1 (ASD = 1; GD = 0), Total Female = 0 (ASD = 0; GD = 0)	Total Male = 1 (ASD = 1; GD = 0), Total Female = 0 (ASD = 0; GD = 0)	10	NR	NR	Psychological	USA	USA	Qualitative	NR	Self-report (open-ended)
Vermaat et al.	Medline	2018	Self-Reported Autism Spectrum Disorder Symptoms Among Adults Referred to a Gender Identity Clinic	LGBT Health	https://doi.org/10.1089/lgbt.2017.0178	Case-control and survey study	Compare prevalence rates of ASD traits (1) in individuals with and without a gender dysphoria diagnosis (2) males and females with a gender dysphoria diagnosis; (3) To investigate the association of sexual orientation and ASD with GD symptoms	Total N = 1642 (ASD = NR; GD = 326)	Total Male = 858 (ASD = NR; GD = 191), Total Female = 784 (ASD = NR; GD = 135)	NR but of GD sample: Male = 135 (ASD = NR; GD = 135), Female = 191 (ASD = NR; GD = 191)	17 and older	NR	NR	Psychological	Netherlands and UK	Netherlands	Quantitative	File review; AQ	Utrecht Gender Dysphoria Scale
																		8
																		6
																		19
																		28
																		61
																		0.163934
